# Supplementary material for: Comparative Morphology of the Wing Base Structure Illuminates Higher-Level Phylogeny of Holometabola
Source: Insects. 2024 Mar 16;15(3):199. doi: 10.3390/insects15030199 (PMC10970979; doi:10.3390/insects15030199)
Supplement: Supplementary file 1 [file insects-15-00199-s001.zip]

Archive with 2 entries (2 files):
- Table S1. Taxa examined clean.pdf
- Table S2. Data matrix for the present phylogenetic analysis.pdf
